# Supplementary material for: Countrywide Survey of Plants Used for Liver Disease Management by Traditional Healers in Burkina Faso
Source: Front Pharmacol. 2020 Nov 30;11:563751. doi: 10.3389/fphar.2020.563751 (PMC7883685; doi:10.3389/fphar.2020.563751)
Supplement: Supplementary file 1 [file datasheet1.zip]

Archive with 29 entries (28 files):
- Supplementary data 11.docx
- __MACOSX/
- __MACOSX/._Supplementary data 11.docx
- Supplementary data 1.docx
- __MACOSX/._Supplementary data 1.docx
- Supplementary data 6.docx
- __MACOSX/._Supplementary data 6.docx
- Supplementary data 7.docx
- __MACOSX/._Supplementary data 7.docx
- Supplementary data 4.docx
- __MACOSX/._Supplementary data 4.docx
- Supplementary data 8.docx
- __MACOSX/._Supplementary data 8.docx
- Questionnaire.docx
- __MACOSX/._Questionnaire.docx
- Supplementary data 10.xlsx
- __MACOSX/._Supplementary data 10.xlsx
- Supplementary data 9.docx
- __MACOSX/._Supplementary data 9.docx
- Frontiers_consent_form_CARRAZ.pdf
- __MACOSX/._Frontiers_consent_form_CARRAZ.pdf
- Supplementary data 5.docx
- __MACOSX/._Supplementary data 5.docx
- Supplementary data 2.docx
- __MACOSX/._Supplementary data 2.docx
- Supplementary data 12.docx
- __MACOSX/._Supplementary data 12.docx
- Supplementary data 3.docx
- __MACOSX/._Supplementary data 3.docx
