# Supplementary material for: Countrywide Survey of Plants Used for Liver Disease Management by Traditional Healers in Burkina Faso
Source: Front Pharmacol. 2020 Nov 30;11:563751. doi: 10.3389/fphar.2020.563751 (PMC7883685; doi:10.3389/fphar.2020.563751)
Supplement: Supplementary file 1 [file datasheet1.zip › Supplementary data 10.xlsx]

## Sheet: Liver disease
Supplementary data 12. Database of the 212-plant species used against liver disease in Burkina Faso and their application against liver pathologies and other pathologies if applicable (≥ 3 citations).
Citation Rank	Plant species	Liver Pathologies	Count	Total count	Percentage
1	Cochlospermum tinctorium Perr. ex A.Rich.	Jaundice	158	186	84.95
		Hepatitis	16	186	8.6
		Hepatitis B	5	186	2.69
		Unspecified liver pathology	3	186	1.61
		Cirrhosis	2	186	1.08
		Hepatitis A	1	186	0.54
		Hepatitis A, B	1	186	0.54
2	Cassia sieberiana DC.	Jaundice	78	88	88.64
		Hepatitis	6	88	6.82
		Unspecified liver pathology	3	88	3.41
		Hepatitis A	1	88	1.14
3	Anogeissus leiocarpa (DC.) Guill. & Perr.	Jaundice	76	82	92.68
		Hepatitis	3	82	3.66
		Unspecified liver pathology	3	82	3.66
4	Tamarindus indica L.	Jaundice	59	73	80.82
		Hepatitis	8	73	10.96
		Hepatitis B	3	73	4.11
		Unspecified liver pathology	3	73	4.11
5	Terminalia avicennioides Guill. & Perr.	Jaundice	63	64	98.44
		Hepatitis	1	64	1.56
6	Carica papaya L.	Jaundice	51	59	86.44
		Hepatitis	6	59	10.17
		Hepatitis B	1	59	1.69
		Unspecified liver pathology	1	59	1.69
7	Cochlospermum planchonii Hook.f.	Jaundice	50	55	90.91
		Hepatitis	4	55	7.27
		Hepatitis B	1	55	1.82
8	Combretum micranthum G.Don	Hepatitis	23	55	41.82
		Jaundice	23	55	41.82
		Unspecified liver pathology	5	55	9.09
		Hepatitis B	4	55	7.27
9	Terminalia macroptera Guill. & Perr.	Jaundice	43	55	78.18
		Hepatitis	8	55	14.55
		Cirrhosis	1	55	1.82
		Hepatitis A	1	55	1.82
		Hepatitis B	1	55	1.82
		Hepatitis A, B, C	1	55	1.82
10	Sarcocephalus latifolius (Sm.) E.A.Bruce	Jaundice	44	46	95.65
		Hepatitis B	1	46	2.17
		Unspecified liver pathology	1	46	2.17
11	Citrus limon (L.) Burm.f.	Jaundice	27	35	77.14
		Hepatitis	6	35	17.14
		Hepatitis B	1	35	2.86
		Unspecified liver pathology	1	35	2.86
12	Guiera senegalensis J.F.Gmel.	Jaundice	26	34	76.47
		Hepatitis	6	34	17.65
		Unspecified liver pathology	2	34	5.88
13	Mitragyna inermis (Willd.) Kuntze	Jaundice	28	32	87.5
		Hepatitis	3	32	9.38
		Hepatitis B	1	32	3.12
14	Trichilia emetica Vahl	Jaundice	20	30	66.67
		Hepatitis	7	30	23.33
		Unspecified liver pathology	2	30	6.67
		Hepatitis B	1	30	3.33
15	Securidaca longipedunculata Fresen.	Jaundice	26	29	89.66
		Liver cancer	1	29	3.45
		Hepatitis	1	29	3.45
		Unspecified liver pathology	1	29	3.45
16	Chrysanthellum indicum DC.	Hepatitis	16	27	59.26
		Jaundice	6	27	22.22
		Hepatitis B	2	27	7.41
		Cirrhosis	1	27	3.7
		Hepatitis A	1	27	3.7
		Hepatitis A, B, C	1	27	3.7
17	Mangifera indica L.	Jaundice	24	27	88.89
		Hepatitis	3	27	11.11
18	Senna alata (L.) Roxb.	Jaundice	22	27	81.48
		Hepatitis	4	27	14.81
		Hepatitiss B, C	1	27	3.7
19	Azadirachta indica A.Juss.	Jaundice	19	25	76
		Hepatitis	5	25	20
		Hepatitis B	1	25	4
20	Khaya senegalensis (Desr.) A.Juss.	Jaundice	21	25	84
		Hepatitis	2	25	8
		Hepatitis B	1	25	4
		Unspecified liver pathology	1	25	4
21	Parkia biglobosa (Jacq.) R.Br. ex G.Don	Jaundice	21	25	84
		Hepatitis	3	25	12
		Unspecified liver pathology	1	25	4
22	Senna siamea (Lam.) Irwin et Barneby	Jaundice	15	23	65.22
		Hepatitis	6	23	26.09
		Liver cancer	1	23	4.35
		Hepatitis B	1	23	4.35
23	Annona senegalensis Pers.	Jaundice	17	22	77.27
		Hepatitis	3	22	13.64
		Hepatitis B	1	22	4.55
		Unspecified liver pathology	1	22	4.55
24	Eucalyptus camaldulensis Dehnh.	Jaundice	12	22	54.55
		Hepatitis	9	22	40.91
		Unspecified liver pathology	1	22	4.55
25	Ximenia americana L.	Jaundice	16	22	72.73
		Hepatitis	3	22	13.64
		Unspecified liver pathology	2	22	9.09
		Hepatitis B	1	22	4.55
26	Entada africana Guill. & Perr.	Jaundice	16	21	76.19
		Hepatitis	3	21	14.29
		Hepatitis B	2	21	9.52
27	Vernonia colorata (Willd.) Drake	Jaundice	15	21	71.43
		Hepatitis	5	21	23.81
		Unspecified liver pathology	1	21	4.76
28	Senna occidentalis(L.) Link	Jaundice	16	19	84.21
		Hepatitis	2	19	10.53
		Hepatitis B	1	19	5.26
29	Xylopia aethiopica (Dunal) A.Rich.	Jaundice	14	19	73.68
		Hepatitis	3	19	15.79
		Unspecified liver pathology	2	19	10.53
30	Faidherbia albida (Delile) A.Chev.	Jaundice	14	17	82.35
		Hepatitis	1	17	5.88
		Hepatitis B	1	17	5.88
		Hepatitis A, B	1	17	5.88
31	Piliostigma reticulatum (DC.) Hochst.	Jaundice	11	17	64.71
		Hepatitis	3	17	17.65
		Hepatitis B	1	17	5.88
		Hepatitis A, B	1	17	5.88
		Unspecified liver pathology	1	17	5.88
32	Acanthospermum hispidum DC.	Jaundice	14	15	93.33
		Hepatitis	1	15	6.67
33	Balanites aegyptiaca (L.) Delile	Jaundice	12	15	80
		Hepatitis	2	15	13.33
		Unspecified liver pathology	1	15	6.67
34	Ficus sycomorus L.	Jaundice	14	15	93.33
		Unspecified liver pathology	1	15	6.67
35	Psidium guajava L.	Jaundice	11	15	73.33
		Hepatitis	3	15	20
		Hepatitis B	1	15	6.67
36	Crinum zeylanicum (L.) L.	Unspecified liver pathology	10	13	76.92
		Jaundice	3	13	23.08
37	Phyllanthus amarus Schumach. & Thonn.	Hepatitis	5	12	41.67
		Jaundice	3	12	25
		Hepatitis B	2	12	16.67
		Hepatitiss B, C	2	12	16.67
38	Vitellaria paradoxa C.F.Gaertn.	Jaundice	10	12	83.33
		Liver cancer	1	12	8.33
		Unspecified liver pathology	1	12	8.33
39	Bobgunnia madagascariensis (Desv.) J.H.Kirkbr. & Wiersema	Jaundice	11	11	100
40	Calotropis procera (Aiton) R.Br.	Jaundice	9	11	81.82
		Hepatitis	1	11	9.09
		Unspecified liver pathology	1	11	9.09
41	Leptadenia hastata (Pers.) Decne.	Jaundice	10	10	100
42	Moringa oleifera L.	Jaundice	8	10	80
		Unspecified liver pathology	2	10	20
43	Opilia amentacea Roxb.	Jaundice	8	10	80
		Hepatitis	1	10	10
		Unspecified liver pathology	1	10	10
44	Sclerocarya birrea (A.Rich.) Hochst.	Jaundice	6	10	60
		Hepatitis	3	10	30
		Hepatitis B	1	10	10
45	Vachellia nilotica (L.) P.J.H. Hurter & Mabb.	Hepatitis	5	10	50
		Jaundice	5	10	50
46	Zanthoxylum zanthoxyloides (Lam.) Zepern. & Timler	Jaundice	7	10	70
		Hepatitis	2	10	20
		Hepatitis B	1	10	10
47	Adansonia digitata L.	Jaundice	5	9	55.56
		Hepatitis	2	9	22.22
		Cirrhosis	1	9	11.11
		Unspecified liver pathology	1	9	11.11
48	Combretum glutinosum Perr. ex DC.	Jaundice	4	9	44.44
		Hepatitis	3	9	33.33
		Unspecified liver pathology	2	9	22.22
49	Senna obtusifolia L.	Jaundice	8	9	88.89
		Hepatitis	1	9	11.11
50	Terminalia laxiflora Engl. & Diels	Jaundice	9	9	100
51	Aframomum melegueta K. Schum.	Hepatitis	3	8	37.5
		Jaundice	3	8	37.5
		Unspecified liver pathology	2	8	25
52	Cassia italica (Mill.) F.W.Andr.	Jaundice	8	8	100
53	Crotalaria goreensis Guill. & Perr.	Jaundice	5	8	62.5
		Hepatitis	2	8	25
		Unspecified liver pathology	1	8	12.5
54	Dichrostachys cinerea (L.) Wight & Arn.	Jaundice	5	8	62.5
		Unspecified liver pathology	2	8	25
		Hepatitis	1	8	12.5
55	Pseudocedrela kotschyi (Schweinf.) Harms	Jaundice	4	8	50
		Hepatitis B	2	8	25
		Hepatitis	1	8	12.5
		Unspecified liver pathology	1	8	12.5
56	Flueggea virosa (Roxb. ex Willd.) Voigt	Jaundice	5	7	71.43
		Hepatitis	1	7	14.29
		Unspecified liver pathology	1	7	14.29
57	Lannea microcarpa Engl. & K.Krause	Jaundice	6	7	85.71
		Hepatitis B	1	7	14.29
58	Manihot esculenta Crantz	Hepatitis	3	7	42.86
		Jaundice	3	7	42.86
		Hepatitis B	1	7	14.29
59	Stereospermum kunthianum Cham.	Jaundice	6	7	85.71
		Hepatitis	1	7	14.29
60	Vitex doniana Sweet	Jaundice	6	7	85.71
		Hepatitis	1	7	14.29
61	Zingiber officinale Roscoe	Jaundice	4	7	57.14
		Hepatitis B	2	7	28.57
		Unspecified liver pathology	1	7	14.29
62	Bauhinia rufescens Lam.	Jaundice	5	6	83.33
		Hepatitis	1	6	16.67
63	Diospyros mespiliformis Hochst. ex A.DC.	Jaundice	6	6	100
64	Ficus polita Vahl	Jaundice	5	6	83.33
		Hepatitis A	1	6	16.67
65	Gossypium hirsutum L.	Jaundice	6	6	100
66	Ipomoea asarifolia (Desr.) Roem. & Schult.	Jaundice	5	6	83.33
		Hepatitis	1	6	16.67
67	Lannea acida A.Rich.	Jaundice	5	6	83.33
		Unspecified liver pathology	1	6	16.67
68	Oxytenanthera abyssinica (A.Rich.) Munro	Jaundice	6	6	100
69	Boscia senegalensis (Pers.) Lam.	Jaundice	4	5	80
		Unspecified liver pathology	1	5	20
70	Combretum nigricans Lepr. ex Guill. & Perr.	Jaundice	3	5	60
		Hepatitis	1	5	20
		Unspecified liver pathology	1	5	20
71	Crossopteryx febrifuga (Afzel. ex G.Don) Benth.	Jaundice	3	5	60
		Hepatitis	1	5	20
		Unspecified liver pathology	1	5	20
72	Cymbopogon schoenanthus (L.) Spreng.	Jaundice	5	5	100
73	Feretia apodanthera Delile	Jaundice	4	5	80
		Hepatitis	1	5	20
74	Gardenia erubescens Stapf & Hutch.	Jaundice	5	5	100
75	Gymnosporia senegalensis (Lam.) Loes.	Jaundice	3	5	60
		Hepatitis	2	5	40
76	Maerua angolensis DC.	Jaundice	3	5	60
		Unspecified liver pathology	2	5	40
77	Ocimum americanum L.	Jaundice	5	5	100
78	Ozoroa insignis Delile	Jaundice	5	5	100
79	Pavetta crassipes K.Schum.	Jaundice	5	5	100
80	Pennisetum americanum (L.) K.Schum.	Jaundice	4	5	80
		Unspecified liver pathology	1	5	20
81	Piliostigma thonningii (Schumach.) Milne-Redh.	Jaundice	4	5	80
		Hepatitis	1	5	20
82	Senegalia macrostachya (Rechnenb. Ex DC.) Kyal. & Boatwr.	Jaundice	4	5	80
		Unspecified liver pathology	1	5	20
83	Sorghum bicolor (L.) Moench	Jaundice	4	5	80
		Unspecified liver pathology	1	5	20
84	Zea mays L.	Jaundice	3	5	60
		Hepatitis	1	5	20
		Unspecified liver pathology	1	5	20
85	Acacia erythrocalyx Brenan	Unspecified liver pathology	2	4	50
		Hepatitis B	1	4	25
		Jaundice	1	4	25
86	Afzelia africana Sm. ex Pers.	Hepatitis	2	4	50
		Jaundice	2	4	50
87	Bombax costatum Pellegr. & Vuill.	Jaundice	3	4	75
		Unspecified liver pathology	1	4	25
88	Capsicum frutescens L.	Jaundice	2	4	50
		Hepatitis	1	4	25
		Unspecified liver pathology	1	4	25
89	Cymbopogon citratus (DC.) Stapf	Hepatitis	3	4	75
		Jaundice	1	4	25
90	Daniellia oliveri (Rolfe) Hutch. & Dalziel	Jaundice	4	4	100
91	Euphorbia hirta L.	Hepatitis	4	4	100
92	Ficus ingens (Miq.) Miq.	Jaundice	4	4	100
93	Holarrhena floribunda (G.Don) T.Durand & Schinz	Jaundice	4	4	100
94	Isoberlinia doka Craib & Stapf	Jaundice	2	4	50
		Cirrhosis	1	4	25
		Hepatitis B	1	4	25
95	Keetia multiflora (Schumach. & Thonn.) Bridson	Jaundice	4	4	100
96	Prosopis africana (Guill. & Perr.) Taub.	Jaundice	4	4	100
97	Scoparia dulcis L.	Jaundice	3	4	75
		Hepatitis	1	4	25
98	Ziziphus mauritiana Lam.	Jaundice	4	4	100
99	Boswellia dalzielii Hutch.	Jaundice	2	3	66.67
		Hepatitis	1	3	33.33
100	Cascabela thevetia (L.) Lippold	Unspecified liver pathology	2	3	66.67
		Jaundice	1	3	33.33
101	Cassia nigricans Vahl	Hepatitis	2	3	66.67
		Jaundice	1	3	33.33
102	Ceiba pentandra (L.) Gaertn.	Jaundice	3	3	100
103	Cissus quadrangularis L.	Jaundice	3	3	100
104	Detarium microcarpum Guill. & Perr.	Jaundice	3	3	100
105	Gardenia sokotensis Hutch.	Hepatitis	2	3	66.67
		Liver cancer	1	3	33.33
106	Hyptis spicigera Lam.	Jaundice	3	3	100
107	Lippia chevalieri Moldenke	Liver cancer	1	3	33.33
		Hepatitis B	1	3	33.33
		Jaundice	1	3	33.33
108	Mukia maderaspatana (L.) M.Roem.	Jaundice	3	3	100
109	Nicotiana tabacum L.	Unspecified liver pathology	2	3	66.67
		Jaundice	1	3	33.33
110	Pteleopsis suberosa Engl. & Diels	Hepatitis	3	3	100
111	Pterocarpus erinaceus Poir.	Jaundice	2	3	66.67
		Hepatitis	1	3	33.33
112	Saba senegalensis (A.DC.) Pichon	Hepatitis	1	3	33.33
		Jaundice	1	3	33.33
		Unspecified liver pathology	1	3	33.33
113	Sterculia setigera Delile	Jaundice	2	3	66.67
		Unspecified liver pathology	1	3	33.33
114	Striga hermonthica (Delile) Benth.	Unspecified liver pathology	2	3	66.67
		Jaundice	1	3	33.33
115	Strychnos spinosa Lam.	Hepatitis	1	3	33.33
		Hepatitis B	1	3	33.33
		Jaundice	1	3	33.33
116	Vigna unguiculata (L.) Walp.	Jaundice	3	3	100
117	Andropogon gayanus Kunth	Jaundice	2	2	100
118	Annona squamosa L.	Liver cancer	1	2	50
		Jaundice	1	2	50
119	Asparagus flagellaris (Kunth) Baker	Hepatitis	1	2	50
		Unspecified liver pathology	1	2	50
120	Baissea multiflora A. DC.	Jaundice	2	2	100
121	Boscia angustifolia A. Rich.	Jaundice	2	2	100
122	Bridelia ferruginea Benth.	Jaundice	2	2	100
123	Capparis corymbosa Lam.	Jaundice	1	2	50
		Unspecified liver pathology	1	2	50
124	Citrus sinensis (L.) Osb.	Hepatitis	1	2	50
		Jaundice	1	2	50
125	Cola cordifolia (Cav.) R.Br.	Jaundice	2	2	100
126	Crescentia cujete L.	Hepatitis	2	2	100
127	Elaeis guineensis Jacq.	Jaundice	2	2	100
128	Erythrina senegalensis A.DC.	Jaundice	2	2	100
129	Ficus sur Forssk.	Hepatitis A	1	2	50
		Jaundice	1	2	50
130	Ficus thonningii Blume	Hepatitis	1	2	50
		Jaundice	1	2	50
131	Heliotropium indicum L.	Hepatitis	1	2	50
		Jaundice	1	2	50
132	Hibiscus sabdariffa L.	Hepatitis	1	2	50
		Jaundice	1	2	50
133	Indigofera tinctoria L.	Jaundice	2	2	100
134	Ipomoea batatas (L.) Lam.	Hepatitis B	1	2	50
		Jaundice	1	2	50
135	Lannea velutina A.Rich.	Jaundice	2	2	100
136	Mitracarpus hirtus (L.) DC.	Jaundice	2	2	100
137	Musa sinensis Sagot ex Baker	Hepatitis	1	2	50
		Jaundice	1	2	50
138	Pericopsis laxiflora (Benth.) Meeuwen	Jaundice	2	2	100
139	Sansevieria senegambica Baker	Jaundice	1	2	50
		Unspecified liver pathology	1	2	50
140	Senegalia erythrocalyx (Brenan) Kyal. & Boatwr.	Hepatitis A	1	2	50
		Jaundice	1	2	50
141	Tapinanthus globiferus (A.Rich.) Tiegh.	Jaundice	2	2	100
142	Tectona grandis L.f.	Jaundice	2	2	100
143	Tinospora bakis (A. Rich.) Miers	Jaundice	1	2	50
		Unspecified liver pathology	1	2	50
144	Waltheria indica L.	Jaundice	1	2	50
		Unspecified liver pathology	1	2	50
145	Agelanthus dodoneifolius (DC.) Polhill & Wiens	Jaundice	1	1	100
146	Allium cepa L.	Hepatitis A	1	1	100
147	Allium sativum L.	Hepatitis B	1	1	100
148	Aspilia bussei O. Hoffm. & Muschl.	Jaundice	1	1	100
149	Bombax ceiba L.	Jaundice	1	1	100
150	Borassus aethiopium Mart.	Jaundice	1	1	100
151	Burkea africana Hook.	Unspecified liver pathology	1	1	100
152	Cadaba farinosa Forssk.	Jaundice	1	1	100
153	Capsicum annuum L.	Hepatitis B	1	1	100
154	Cassytha filiformis L.	Jaundice	1	1	100
155	Casuarina equisetifolia L.	Hepatitis	1	1	100
156	Cayratia gracilis (Guill. & Perr.) Suess.	Jaundice	1	1	100
157	Ceratotheca sesamoides Endl.	Jaundice	1	1	100
158	Cienfuegosia digitata Cav.	Jaundice	1	1	100
159	Cissus populnea Guill. & Perr.	Jaundice	1	1	100
160	Cola acuminata (P. Bauv.) Scott & Endl.	Jaundice	1	1	100
161	Cola nitida (Vent.) Schott & Endl.	Unspecified liver pathology	1	1	100
162	Combretum aculeatum Vent.	Jaundice	1	1	100
163	Combretum adenogonium Steud. ex A.Rich.	Jaundice	1	1	100
164	Combretum molle R.Br. ex G.Don	Jaundice	1	1	100
165	Crocus sativus L.	Hepatitis B	1	1	100
166	Cucumis sativus L.	Hepatitis A	1	1	100
167	Cymbopogon caesius (Nees ex Hook. & Arn.) Stapf	Jaundice	1	1	100
168	Cyphostemma adenocaule (Steud. ex A.Rich.) Desc. ex Wild & R.B.Drumm.	Jaundice	1	1	100
169	Dalbergia melanoxylon Guill. & Perr.	Unspecified liver pathology	1	1	100
170	Dicoma tomentosa Cassini	Jaundice	1	1	100
171	Eclipta alba (L.) Hassk.	Hepatitis	1	1	100
172	Elionurus pobeguini Stapf	Jaundice	1	1	100
173	Excoecaria grahamii Stapf.	Jaundice	1	1	100
174	Fadogia agrestis Schweinf. ex Hiern	Jaundice	1	1	100
175	Ficus abutilifolia (Miq.) Miq.	Jaundice	1	1	100
176	Ficus platyphylla Delile	Jaundice	1	1	100
177	Gardenia terniflora Schum. & Thonn.	Jaundice	1	1	100
178	Glossonema boveanum (Decne.) Decne.	Jaundice	1	1	100
179	Grewia bicolor Juss.	Jaundice	1	1	100
180	Grewia lasiodiscus K.Schum.	Jaundice	1	1	100
181	Grewia venusta Fres.	Jaundice	1	1	100
182	Hibiscus physaloïdes Guill. & Perr.	Unspecified liver pathology	1	1	100
183	Hoslundia opposita Vahl	Jaundice	1	1	100
184	Indigofera bracteolata DC.	Jaundice	1	1	100
185	Indigofera microcarpa Desv.	Hepatitis	1	1	100
186	Ipomoea eriocarpa R. Br.	Jaundice	1	1	100
187	Jatropha curcas L.	Jaundice	1	1	100
188	Lagenaria siceraria (Molina) Standley	Unspecified liver pathology	1	1	100
189	Lippia multiflora Moldenke	Hepatitis	1	1	100
190	Loeseneriella africana (Willd.) N.Hallé	Jaundice	1	1	100
191	Maerua crassifolia Forsk.	Jaundice	1	1	100
192	Mimosa pigra L.	Jaundice	1	1	100
193	Nymphaea lotus L.	Jaundice	1	1	100
194	Oryza sativa L.	Jaundice	1	1	100
195	Panicum miliaceum L.	Hepatitis A, B	1	1	100
196	Physalis lagascae Roem. & Schult.	Jaundice	1	1	100
197	Schoenefeldia gracilis Kunth.	Jaundice	1	1	100
198	Senna singueana (Delile) Lock	Jaundice	1	1	100
199	Sida acuta Burm.f.	Hepatitis	1	1	100
200	Solanum dasyphyllum Schumach. & Thonn.	Jaundice	1	1	100
201	Solanum incanum L.	Unspecified liver pathology	1	1	100
202	Sporobolus pyramidalis P. Beauv.	Jaundice	1	1	100
203	Striga aspera (Willd.) Benth.	Jaundice	1	1	100
204	Stylosanthes erecta P.Beauv.	Jaundice	1	1	100
205	Tapinanthus pentagonia (DC.) Tiegh.	Jaundice	1	1	100
206	Tribulus terrestris L.	Hepatitis	1	1	100
207	Triumfetta lepidota K. Schum.	Jaundice	1	1	100
208	Vachellia seyal (Del.) P.J.H. Hurter	Jaundice	1	1	100
209	Vachellia tortilis (Forssk.) Galasso & Banfi	Unspecified liver pathology	1	1	100
210	Vitex chrysocarpa Planch. ex Benth.	Jaundice	1	1	100
211	Wissadula rostrata (Schumach.) Hook.f.	Jaundice	1	1	100
212	Ziziphus abyssinica A. Rich.	Jaundice	1	1	100

## Sheet: Other pathologies
Supplementary data 10. Database of the 212-plant species used against liver disease in Burkina Faso and their application against liver pathologies and other pathologies if applicable (≥ 3 citations).
Citation Rank	Plant species	Other pathologies	Count	Total count	Percentage
1	Cochlospermum tinctorium Perr. ex A.Rich.	None	126	186	67.74
		Malaria	23	186	12.37
		Hemorrhoids	5	186	2.69
2	Cassia sieberiana DC.	None	51	88	57.95
		Malaria	13	88	14.77
		Bellyache	9	88	10.23
		Hemorrhoids	3	88	3.41
3	Anogeissus leiocarpa (DC.) Guill. & Perr.	None	45	82	54.88
		Malaria	13	82	15.85
		Diarrhea	4	82	4.88
		Bellyache	3	82	3.66
4	Tamarindus indica L.	None	64	73	87.67
		Malaria	6	73	8.22
5	Terminalia avicennioides Guill. & Perr.	None	48	64	75
6	Carica papaya L.	None	36	59	61.02
		Malaria	15	59	25.42
7	Cochlospermum planchonii Hook.f.	None	33	55	60
		Malaria	20	55	36.36
8	Combretum micranthum G.Don	None	26	55	47.27
		Malaria	6	55	10.91
9	Terminalia macroptera Guill. & Perr.	None	39	55	70.91
		Malaria	4	55	7.27
10	Sarcocephalus latifolius (Sm.) E.A.Bruce	None	32	46	69.57
		Malaria	5	46	10.87
11	Citrus limon (L.) Burm.f.	None	29	35	82.86
		Malaria	6	35	17.14
12	Guiera senegalensis J.F.Gmel.	None	17	34	50
		Asthenia	4	34	11.76
		Diarrhea	3	34	8.82
13	Mitragyna inermis (Willd.) Kuntze	None	21	32	65.62
		Malaria	5	32	15.62
14	Trichilia emetica Vahl	None	15	30	50
		Hemorrhoids	4	30	13.33
		Malaria	4	30	13.33
15	Securidaca longipedunculata Fresen.	None	21	29	72.41
16	Chrysanthellum indicum DC.	None	8	27	29.63
		Malaria	5	27	18.52
17	Mangifera indica L.	None	17	27	62.96
		Malaria	6	27	22.22
18	Senna alata (L.) Roxb.	None	18	27	66.67
		Malaria	3	27	11.11
19	Azadirachta indica A.Juss.	None	14	25	56
		Malaria	7	25	28
20	Khaya senegalensis (Desr.) A.Juss.	None	14	25	56
		Bellyache	3	25	12
21	Parkia biglobosa (Jacq.) R.Br. ex G.Don	None	15	25	60
22	Senna siamea (Lam.) Irwin et Barneby	None	16	23	69.57
		Malaria	5	23	21.74
23	Annona senegalensis Pers.	None	15	22	68.18
24	Eucalyptus camaldulensis Dehnh.	None	16	22	72.73
		Malaria	6	22	27.27
25	Ximenia americana L.	None	14	22	63.64
26	Entada africana Guill. & Perr.	None	13	21	61.9
27	Vernonia colorata (Willd.) Drake	None	9	21	42.86
		Malaria	5	21	23.81
		Bellyache	3	21	14.29
28	Senna occidentalis(L.) Link	None	13	19	68.42
		Malaria	3	19	15.79
29	Xylopia aethiopica (Dunal) A.Rich.	None	17	19	89.47
30	Faidherbia albida (Delile) A.Chev.	None	11	17	64.71
31	Piliostigma reticulatum (DC.) Hochst.	None	11	17	64.71
32	Acanthospermum hispidum DC.	None	10	15	66.67
		Malaria	5	15	33.33
33	Balanites aegyptiaca (L.) Delile	None	12	15	80
34	Ficus sycomorus L.	None	14	15	93.33
35	Psidium guajava L.	None	13	15	86.67
36	Crinum zeylanicum (L.) L.	None	10	13	76.92
37	Phyllanthus amarus Schumach. & Thonn.	None	5	12	41.67
		Malaria	4	12	33.33
38	Vitellaria paradoxa C.F.Gaertn.	None	5	12	41.67
39	Bobgunnia madagascariensis (Desv.) J.H.Kirkbr. & Wiersema	None	11	11	100
40	Calotropis procera (Aiton) R.Br.	None	4	11	36.36
41	Leptadenia hastata (Pers.) Decne.	None	9	10	90
42	Moringa oleifera L.	None	6	10	60
43	Opilia amentacea Roxb.	None	9	10	90
44	Sclerocarya birrea (A.Rich.) Hochst.	None	5	10	50
45	Vachellia nilotica (L.) P.J.H. Hurter & Mabb.	None	9	10	90
46	Zanthoxylum zanthoxyloides (Lam.) Zepern. & Timler	None	3	10	30
47	Adansonia digitata L.	None	6	9	66.67
48	Combretum glutinosum Perr. ex DC.	None	6	9	66.67
49	Senna obtusifolia L.	None	5	9	55.56
50	Terminalia laxiflora Engl. & Diels	None	7	9	77.78
51	Aframomum melegueta K. Schum.	None	8	8	100
52	Cassia italica (Mill.) F.W.Andr.	None	4	8	50
		Hemorrhoids, Burning with urination	3	8	37.5
53	Crotalaria goreensis Guill. & Perr.	None	6	8	75
54	Dichrostachys cinerea (L.) Wight & Arn.	None	5	8	62.5
55	Pseudocedrela kotschyi (Schweinf.) Harms	None	4	8	50
56	Flueggea virosa (Roxb. ex Willd.) Voigt	None	4	7	57.14
57	Lannea microcarpa Engl. & K.Krause	None	5	7	71.43
58	Manihot esculenta Crantz	None	4	7	57.14
59	Stereospermum kunthianum Cham.	None	4	7	57.14
60	Vitex doniana Sweet	None	4	7	57.14
61	Zingiber officinale Roscoe	None	5	7	71.43
62	Bauhinia rufescens Lam.	None	6	6	100
63	Diospyros mespiliformis Hochst. ex A.DC.	None	4	6	66.67
64	Ficus polita Vahl	None	6	6	100
65	Gossypium hirsutum L.	None	6	6	100
66	Ipomoea asarifolia (Desr.) Roem. & Schult.	None	5	6	83.33
67	Lannea acida A.Rich.	None	5	6	83.33
68	Oxytenanthera abyssinica (A.Rich.) Munro	None	4	6	66.67
70	Combretum nigricans Lepr. ex Guill. & Perr.	None	3	5	60
72	Cymbopogon schoenanthus (L.) Spreng.	None	3	5	60
73	Feretia apodanthera Delile	None	4	5	80
74	Gardenia erubescens Stapf & Hutch.	None	3	5	60
77	Ocimum americanum L.	None	3	5	60
78	Ozoroa insignis Delile	None	3	5	60
79	Pavetta crassipes K.Schum.	None	4	5	80
80	Pennisetum americanum (L.) K.Schum.	None	5	5	100
81	Piliostigma thonningii (Schumach.) Milne-Redh.	None	3	5	60
82	Senegalia macrostachya (Rechnenb. Ex DC.) Kyal. & Boatwr.	None	4	5	80
83	Sorghum bicolor (L.) Moench	None	4	5	80
84	Zea mays L.	None	4	5	80
86	Afzelia africana Sm. ex Pers.	None	3	4	75
88	Capsicum frutescens L.	None	3	4	75
89	Cymbopogon citratus (DC.) Stapf	None	3	4	75
92	Ficus ingens (Miq.) Miq.	None	4	4	100
93	Holarrhena floribunda (G.Don) T.Durand & Schinz	None	3	4	75
95	Keetia multiflora (Schumach. & Thonn.) Bridson	None	3	4	75
97	Scoparia dulcis L.	None	3	4	75
104	Detarium microcarpum Guill. & Perr.	None	3	3	100
111	Pterocarpus erinaceus Poir.	None	3	3	100
112	Saba senegalensis (A.DC.) Pichon	None	3	3	100
113	Sterculia setigera Delile	None	3	3	100
116	Vigna unguiculata (L.) Walp.	None	3	3	100
